# Supplementary material for: Phylogenetically typing bacterial strains from partial SNP genotypes observed from direct sequencing of clinical specimen metagenomic data
Source: Genome Med. 2015 Jun 9;7:52. doi: 10.1186/s13073-015-0176-9 (PMC4487561; doi:10.1186/s13073-015-0176-9)
Supplement: Additional file 1: — A Newick-formatted phylogenetic tree for the 255 E. coli genomes analyzed in this study. [file 13073_2015_176_MOESM1_ESM.txt]

(Esch_coli_KTE77_V1:0.00565065811642888327,((((Esch_coli_KTE111_V1:0.01401919100119444934,((ASM24965v2:0.00511746915605882074,ASM30517v1:0.00260634682655310921):0.00060380398070298234,((ASM30411v1:0.00412442037781156519,(Esch_coli_KTE197_V1:0.00118213438049175469,(Esch_coli_KTE156_V1:0.00001259788778442061,Esch_coli_KTE155_V1:0.00000662408508218801):0.00425486563599324508):0.00252095864623868649):0.00034176578548544481,((ASM22522v2:0.00232885033475718414,Esch_coli_KTE61_V1:0.00168464534687168114):0.00017709425173570456,((((Esch_coli_KTE40_V1:0.00179138715582719725,(Esch_coli_KTE41_V1:0.00316587072230869668,ASM25727v1:0.01319614183265686164):0.00066079384766155728):0.03577564930689332290,ASM19455v2:0.00750523667391690425):0.00418895914962594089,ASM22514v2:0.00406745923524121176):0.00205487416518977759,((Esch_coli_M919_V2:0.00896258326574244507,ASM24961v2:0.00401410084009195568):0.00562266336838070351,(Esch_coli_KTE161_V1:0.01184856192498228052,((ASM18476v2:0.04476302481536722361,Esch_coli_KTE81_V1:0.00878655227815438797):0.00236459440739533473,((Esch_coli_KTE171_V1:0.00808292462915556793,ASM17653v2:0.00132014991859318162):0.00450841915563148128,ASM16427v1:0.00314669267010728214):0.00134579377207816992):0.00225938670881508513):0.00061448980371705717):0.00112565563597402576):0.00257213780553369135):0.00035203617538056252):0.00060326210507047015):0.00045625763156386978):0.00081052328584624040,((Esch_coli_KTE35_V1:0.00832282386154505061,(Esch_coli_KTE120_V1:0.00319713191971725957,ASM16455v1:0.00470234955455843366):0.00362592851203620212):0.00525225801036166475,((ASM16447v1:0.00260176878366194866,ASM16451v1:0.00201786026950713862):0.00661339755033766002,(((ASM26415v1:0.00633569525959733985,Esch_coli_KTE42_V1:0.00017735954399942261):0.00175254537769389124,ASM22516v2:0.00265232553300698412):0.00109238524299627477,(ASM19470v2:0.00109912462830753874,ASM19083v1:0.02944919177659005224):0.00013185754576906038):0.00337591251028560848):0.00156056109415936110):0.00615568469300093336):0.00270599485725578999,ASM25942v1:0.00194341750727063632):0.00060371184726354800,(Esch_coli_KTE14_V1:0.00454076132062283897,((Esch_coli_KTE56_V1:0.02829901692414061448,(((Esch_coli_KTE103_V1:0.01095889406998147575,ASM16653v2:0.02116331052491001591):0.00629841625170446655,(ASM19081v1:0.01675553403600411190,ASM21047v1:0.01026046562912940815):0.00338966039653751904):0.01039526161055221581,(Esch_coli_KTE154_V1:0.02887175085157868068,(((((((((Esch_coli_KTE221_V1:0.00481084396907372532,(ASM22524v2:0.00424416198917644885,Esch_coli_KTE222_V1:0.00411122461139464251):0.00417282489878032219):0.00329593326993435310,ASM16421v1:0.00580844154441942200):0.00637041421667277914,(ASM30720v1:0.00351829765673056802,ASM16661v2:0.00333547567942920047):0.00897246251048298624):0.03478741847302423834,((ASM23427v2:0.04272032122546615129,((ASM26411v1:0.05307959857555143851,ASM19421v2:0.05083631014448238006):0.01148582212118252899,(Esch_coli_KTE102_V1:0.04809652280052696682,ASM18881v2:0.04288126040395176530):0.00977577718643640389):0.01041364865017117489):0.01319715849613925518,(((ASM19435v2:0.00631305081522120625,(ASM25009v2:0.00237112018572068883,(ASM26403v1:0.00550786346721649032,ASM24997v2:0.00146823718559357616):0.00067092979441968066):0.00053519099840039258):0.03438996605326116729,(((ASM21526v2:0.04103963379926461180,(ASM21520v2:0.00279904432781290756,(ASM25011v2:0.00068935151751283363,(ASM25025v2:0.00440217094391175384,ASM26820v1:0.00073215060128133428):0.00179136993589692215):0.00088968899281136027):0.03134101091628765934):0.01084122851762078787,((((ASM1774v1:0.02863232710838626779,(ASM16445v1:0.01474010182724583284,Esch_coli_H494_V1:0.00693836758395516978):0.02160879901419415425):0.01494124302319265775,((ASM22508v2:0.03664189977037408952,(ASM16781v1:0.00713680269451558331,ASM17911v1:0.00858290253188930159):0.02335570460090781106):0.00703207348837650657,ASM16657v2:0.03717182675000448716):0.00454380913136598515):0.00520995176591239513,(((ASM19079v1:0.03048927821101246258,(Esch_coli_KTE48_V1:0.01260547623641201584,(Esch_coli_C227-11_V2:0.00161108878705272323,ASM25863v1:0.00833552325934664405):0.01108159859298916278):0.01824833048668447408):0.01116054487195423592,(((ASM25041v2:0.03684963186776445826,((Esch_coli_B799_V1:0.00426113155500999242,(((ASM19425v1:0.00464449099831504807,ASM21528v2:0.00124433396189876293):0.00032901576784502893,(Esch_coli_KTE136_V1:0.01118634275006119908,(Esch_coli_KTE13_V1:0.00165376654877462739,ASM19429v1:0.01174009077708997040):0.00164038234902640491):0.00063763975818498643):0.00091295272826630248,ASM17667v2:0.00768815798655984178):0.00181857262351923718):0.00502108784062437353,(ASM22510v2:0.01343794567179548531,ASM23423v2:0.00280386528667465494):0.00457431861621993355):0.02213217957499811345):0.00857065666528668800,(ASM25822v1:0.02572984512019189235,Esch_coli_KTE210_V1:0.02230472656060979858):0.01946948672486951970):0.00481321069055588944,(((ASM25049v2:0.03527683229986800645,(Esch_coli_KTE184_V1:0.00200537253568713447,ASM17909v1:0.00242335519265490318):0.03056934916081446157):0.00704395827138820652,(ASM26423v1:0.03188084140961345431,NCCP15647_1.0:0.03434769465803112765):0.00691714733312470860):0.00395127415541832172,(((ASM18885v2:0.03178874840341185115,Esch_coli_KTE29_V1:0.03522584297591963703):0.00718454496866156346,((ASM19085v1:0.02369557572548846441,(E2265_1:0.01558559029701114297,ASM19441v2:0.02079539287519752491):0.00868018353111683731):0.01029325432792249466,(ASM16315v1:0.01660033878694388079,(ASM28177v1:0.00790922211348437862,ASM22502v2:0.00986359527119837383):0.00816929434904603048):0.01371041290797403271):0.01004164276435615122):0.00416979436705842456,((ECAI27.hybrid.1:0.03201621121053473823,(ASM2626v1:0.00639689429852371635,(ASM21514v2:0.00384843276370732757,EscCol1.0:0.01473687358700219094):0.00509722442151897600):0.02311101199428848216):0.00924095589298386776,((ASM1038v1:0.00481928542419096575,ASM16437v1:0.00636044337018923378):0.03175714189147996885,Esch_coli_KTE135_V1:0.02367327371569600408):0.00870675896894845987):0.00430526981021229528):0.00322921255199718751):0.00345304202916728916):0.00265932243924401311):0.00386340406385017121,((ASM14785v3:0.03370889011871464752,ASM30325v1:0.03471214630635278270):0.00647558713256104861,((ASM25045v2:0.00086894605114382810,ASM25047v2:0.00117086311182784003):0.02420987993873505856,(ASM19399v2:0.00941870709979751586,ASM25031v2:0.01014305964562140991):0.01276952861217853924):0.01777546960140280463):0.00632966504731537379):0.00319686015379271786):0.00456394391915242951,(ASM19443v2:0.03556309350835286376,ASM26421v1:0.03336696633388355065):0.00911377427961782005):0.00353296283359357671):0.00412546258223006092,ASM22512v2:0.04121542280550942461):0.00623368076481612462):0.00751456990702001684,((Esch_coli_KTE142_V1:0.00478699774739408095,ASM16787v1:0.00922229154547246806):0.03144867584276952316,ASM26389v1:0.05164451731564963233):0.00768564356799927156):0.00915927877963687749):0.01648271673481456132):0.03343395334417256781,(((TW10509:0.22174922711059841252,((((Esch_coli_KTE144_V1:0.09693931906235875307,ASM16319v1:0.09272861093689244161):0.01627227157770939903,(((Esch_coli_KTE213_V1:0.03973174606469098702,(ASM22504v2:0.00812690941774858559,(Esch_coli_KTE54_V1:0.00599991486680192393,(Esch_coli_KTE158_V1:0.01217988555960892137,((Esch_coli_KTE68_V1:0.00019512341780789577,(Esch_coli_KTE134_V1:0.00434033800190374974,((Esch_coli_KTE26_V1:0.00006452129302198869,(Esch_coli_KTE80_V1:0.00232539576247223516,ASM16419v1:0.00221791594708420966):0.00078119306492486346):0.00069431154000581629,(Esch_coli_KTE181_V1:0.00062853179933038865,(Esch_coli_KTE172_V1:0.00471497187786314165,Esch_coli_KTE122_V1:0.00305369869398284047):0.00228637536519792723):0.00155400061854376313):0.00154956933622459243):0.00010018344284819221):0.00216581591179102178,(Esch_coli_KTE228_V1:0.00232554445307677111,Esch_coli_KTE190_V1:0.00007982251192701144):0.00395944463334184631):0.00126968508873035531):0.00461794561422864021):0.01052949925087895942):0.02378984631643436820):0.03694184326801320389,((ASM2712v1:0.08686579432334697037,Esch_coli_4_1_47FAA_V1:0.05673282530903813597):0.01413269514056882288,(ASM17661v2:0.05588318669861137844,(Esch_coli_KTE50_V1:0.00158768208690262896,Esch_coli_KTE202_V1:0.00204976343349930808):0.04724926066574750699):0.02131490715814034556):0.01400418621962830866):0.04231721545817678648,((Esch_coli_KTE20_V1:0.08627245626505865295,((Esch_coli_KTE76_V1:0.01465748572853390816,Esch_coli_KTE121_V1:0.00383062212324534719):0.01668016617144339742,Esch_coli_KTE115_V1:0.02072663934845098491):0.06804212715170472603):0.01760895600634359431,(ASM16431v1:0.07800208633878688569,(Esch_coli_KTE9_V1:0.07221438922783485204,Esch_coli_KTE79_V1:0.06832233892161811151):0.02373871986258147687):0.01506444385927819055):0.01558714471405648477):0.01266893709649928243):0.01115531395162268867,((Esch_coli_TA124_V1:0.09237882572788283508,ASM17665v2:0.09098050843869459614):0.01976440615322128808,((E_coliAB42410445-isolate1-1.0:0.05601321638707842249,Esch_coli_KTE147_V1:0.05639064995778836353):0.03856825039062260208,(ASM21951v2:0.01158505034582243617,ASM19423v2:0.01585905599820609801):0.07254706377142225437):0.02683455660228222656):0.00949707100005012760):0.04691645360008370874,((((((((((((ASM17659v2:0.01705361702550538955,Esch_coli_KTE192_V1:0.01736430041832718457):0.03173920502800138543,Esch_coli_KTE186_V1:0.04331836520101627758):0.00783078190338768951,(((ASM25280v2:0.00888040450101282471,(Esch_coli_KTE46_V1:0.00306187510746278252,ASM16461v1:0.00445606319937538308):0.00937419306360974015):0.03736860553405116359,((ASM19447v1:0.00134185360186683681,(Esch_coli_KTE43_V1:0.00416576271436024624,Esch_coli_KTE215_V1:0.00179967822768352620):0.00049227156784226742):0.03730563462315582973,ASM28449v1:0.03950401498258329647):0.00967722427868512002):0.00632699918251687470,((Esch_coli_KTE195_V1:0.00249719184403410666,(Esch_coli_KTE191_V1:0.00161400038887353795,(Esch_coli_KTE189_V1:0.00046633347943263089,ASM29577v2:0.01978429500041204922):0.00000894745038268823):0.00064119120714640457):0.04490682711093267609,(Esch_coli_KTE187_V1:0.00814599727116908229,(ASM16457v1:0.00137683040988104610,((Esch_coli_KTE67_V1:0.00109342656502640087,Esch_coli_KTE60_V1:0.00141699714032662155):0.00014340129816898563,((Esch_coli_KTE214_V1:0.00316518184370685567,Esch_coli_KTE209_V1:0.00292295807220334641):0.00117853447110800478,((Esch_coli_KTE63_V1:0.00030119975996481172,genome_assembly_of_LCT-EC52_strain_of_E.coli:0.00134675638662004626):0.00562021977229766340,ASM16443v1:0.00078596241369724407):0.00042142542303123343):0.00032774102513427399):0.00010330833254968788):0.00834619306777882770):0.03555546530151541124):0.01055676028308847117):0.00366947782790686197):0.00389231447622160644,((Esch_coli_KTE185_V1:0.05341934077345058401,Esch_coli_KTE19_V1:0.04401212465855667416):0.00936241893862678476,(ASM26409v1:0.04272141907515961123,Esch_coli_SWW33_V1:0.04694130722448219134):0.01045548585157383796):0.00380648818447734596):0.00433465058629162441,(Esch_coli_KTE47_V1:0.04734098625696325779,((ASM1484v1:0.00161412671549859528,(Esch_coli_KTE4_V1:0.00277451167738096416,(Esch_coli_KTE22_V1:0.00436766816102585487,((Esch_coli_KTE227_V1:0.00433138543962145392,Esch_coli_KTE7_V1:0.00420958311796303369):0.00131482519323675704,ASM23367v2:0.00651816887178636572):0.00394993164874489055):0.00122929710076650545):0.00064702437012836844):0.00040400542784338825,ASM1326v1:0.00095447568932413237):0.04507077276477244182):0.00818947200988233946):0.00373423705880283159,((Esch_coli_KTE182_V1:0.00252312925925556606,Esch_coli_KTE57_V1:0.00231760012982955201):0.04719299503749411345,(ASM1330v1:0.00734867743439460326,Esch_coli_KTE206_V1:0.00115177886672056511):0.04387270897607378761):0.01221939483787674863):0.00755003492703153201,(Esch_coli_KTE84_V1:0.05156077226659345342,ASM19397v2:0.06514038154679606396):0.01142794814649785058):0.00612746057917568695,((ASM1048v1:0.01516719225399106724,(Esch_coli_KTE178_V1:0.00099380867905198987,ASM21476v2:0.01101717934947521113):0.00632700859049164718):0.02110225945595578523,(ASM21139v1:0.02824492661630546853,(Esch_coli_KTE165_V1:0.02884883284885795054,(Esch_coli_KTE28_V1:0.01461860911178167362,Esch_coli_KTE17_V1:0.01617739459758600271):0.01732609510719455848):0.00603635195739217478):0.00790138116004497799):0.04712852372927951727):0.01076290110183559558,(ASM30365v1:0.04461444390098130708,ASM19468v2:0.03480269344464524683):0.02037447362418588759):0.01898579856912397529,((ASM2654v1:0.00333951620082172497,(ASM24911v2:0.00299185972791088427,ASM24915v2:0.00966025985577532824):0.00439942330827412884):0.05256607448296488766,ASM30409v1:0.06899314010106800954):0.01898885931787317946):0.12747853144053170049,(ASM17669v2:0.07691617402152613192,Esch_coli_KTE75_V1:0.07609159181480541767):0.04620575334815475721):0.03987475138585083040,((ASM1964v1:0.07351291423890328469,Esch_coli_B093_V1:0.07543589307300610503):0.02057557061312573210,(ASM22762v1:0.08649351611925452932,(ASM16435v1:0.00676902858532815212,(Esch_coli_KTE98_V1:0.00673445249502264889,(Esch_coli_KTE37_V1:0.00437617388792814390,Esch_coli_KTE24_V1:0.00730260264270846636):0.00242415632258530332):0.00096358455549903487):0.07086977813816849880):0.01633622923012616190):0.06679477514735239485):0.02425178406603094305):0.02100558814835858448):0.07857020720182719686,(Esch_coli_KTE196_V1:0.07869693257302734501,(ASM23431v2:0.07764529319358577653,((Esch_coli_E101_V1:0.06478367448739892620,ASM17657v2:0.07091991209462791823):0.01420911908473258302,(((ASM18728v4:0.00131374474120688248,(NCCP15658v1.0:0.00048851088766414038,ASM30341v1:0.00088609393387068219):0.00136386379894010449):0.00320227720469955538,((ASM18736v2:0.00087649025190616320,ASM24957v2:0.00494046028946077027):0.00103773816106943043,ASM18734v2:0.00163744442567194956):0.00208341721357540536):0.07449912555622432986,(ASM16317v1:0.05215591602653146808,(ASM22520v2:0.05011510300986305594,Esch_coli_KTE193_V1:0.05270810759651281541):0.01276193385519499082):0.01921589253283948265):0.00792657272614063178):0.01019270241887256651):0.01898746561372037511):0.03240093655594845218):0.02779044708650401166,ASM30363v1:0.09496537639743063419):0.02318620837626278117):0.01650870246502524410,(ASM16659v2:0.04861566646834734190,(Esch_coli_KTE108_V1:0.04491026937875577246,((ASM30413v1:0.02165329914558622795,Esch_coli_KTE233_V1:0.02851226637360398247):0.01455176082227019850,(Esch_coli_KTE100_V1:0.00522977329647590986,(Esch_coli_KTE64_V1:0.00331547517514383609,(ASM16423v1:0.00316068781689760958,Esch_coli_KTE234_V1:0.01876594303524776325):0.00879401836253407808):0.00579093222263687979):0.03638518411305664141):0.00969506228910751826):0.01093257969671477918):0.02157396927361432751):0.02243247604518469260,(((ASM1938v1:0.01854750512932828305,Esch_coli_KTE73_V1:0.03583769484030256691):0.01041888276284502930,(ASM1776v1:0.03346119938124186149,(Esch_coli_KTE107_V1:0.01190658618424805110,ASM16565v1:0.01345063621106775721):0.01306647824974104845):0.00761116738987503792):0.01873296639697961258,(ASM16791v2:0.02901488088717167971,(Esch_coli_KTE10_V1:0.03529027670855616056,(Esch_coli_KTE119_V1:0.00473666110614134276,Esch_coli_KTE212_V1:0.00632257268840540412):0.02401934905686102517):0.01195611757794732589):0.01215727281523454675):0.00865135904462809892):0.01303875092843866969,(ASM19097v1:0.00841797038931581428,(ASM16809v1:0.00515995779108760055,(ASM19101v1:0.00696960014874428106,(ASM16433v1:0.01202090971075246012,(ASM2266v1:0.00029892417812372221,ASM2366v1:0.00587592518265202344):0.00291830312526459527):0.00278875236566283316):0.00337590529902632389):0.01036345769404608402):0.03227380653445166558):0.01586784942797627232,(ASM24971v2:0.03065460439934242221,ASM21271v2:0.03323886299524654586):0.01214176019675963433):0.00624694157933047226):0.01270112770296864119):0.00562001106977393257):0.00963573922861904464,Esch_coli_KTE44_V1:0.01438423878469401868):0.00303849749110363544):0.00299317717358437959):0.00220083642564358837,Reference:0.01004550306995303198):0.0;
