# Supplementary material for: Phylogenetically typing bacterial strains from partial SNP genotypes observed from direct sequencing of clinical specimen metagenomic data
Source: Genome Med. 2015 Jun 9;7:52. doi: 10.1186/s13073-015-0176-9 (PMC4487561; doi:10.1186/s13073-015-0176-9)
Supplement: Additional file 3: — Is a NASP-formatted SNP matrix compatible with WG-FAST ; this matrix includes >200,000 SNPs in 255 E. coli genomes. [file 13073_2015_176_MOESM3_ESM.zip]

Archive with 1 entries (1 files):
- Supplementary_Data_2.tar.bz2
